# Supplementary material for: A New Method for Identification of Ginseng Radix et Rhizoma Adulterated with Panacis Quinquefolii Radix
Source: Foods. 2025 Oct 20;14(20):3566. doi: 10.3390/foods14203566 (PMC12564425; doi:10.3390/foods14203566)
Supplement: Supplementary file 1 [file foods-14-03566-s001.zip]

Archive with 1 entries (1 files):
- foods-3891739-supplementary.pdf
